# Supplementary material for: Comparison of Glaucoma-Relevant Transcriptomic Datasets Identifies Novel Drug Targets for Retinal Ganglion Cell Neuroprotection
Source: J Clin Med. 2021 Aug 31;10(17):3938. doi: 10.3390/jcm10173938 (PMC8432026; doi:10.3390/jcm10173938)
Supplement: Supplementary file 1 [file jcm-10-03938-s001.zip]

Archive with 3 entries (3 files):
- SuppTable1.csv
- SuppTable2.csv
- SuppTable3.csv
