# Supplementary material for: Comparison of Glaucoma-Relevant Transcriptomic Datasets Identifies Novel Drug Targets for Retinal Ganglion Cell Neuroprotection
Source: J Clin Med. 2021 Aug 31;10(17):3938. doi: 10.3390/jcm10173938 (PMC8432026; doi:10.3390/jcm10173938)
Supplement: Supplementary file 1 [file jcm-10-03938-s001.zip › SuppTable1.csv]

D2 vs. Mouse CONC	D2 vs. Rat ONT	CONC vs. Rat ONT	D2 vs. Mouse CONC vs. Rat ONT
8430410A17Rik	Adam11	Arid5a	Asns
Ager	Adam23	Asns	Atf3
Asns	Agpat9	Atf3	Chrna6
Atf3	Aifm3	Atf5	Egr1
Atf4	Asns	Cars	Jun
Avil	Atf3	Cdkn1a	Rab15
C1qa	C2cd4c	Chac1	Rab9b
C1qb	Chrna6	Chi3l1	Rasgrp2
C1qc	Eef1a2	Chrna6	Sgpp2
Cdk14	Egr1	Chrnb3	Slc1a4
Chrna6	Flnc	Clic1	Slc7a3
Ctnnal1	Gadd45g	Csrnp1	Srxn1
Cx3cr1	Gpr165	Cyp4v3
Dok3	Grem2	Dpp10
Egr1	Grik3	Dusp1
Fcer1g	Grin2a	Egr1
Gckr	Htr1d	Fam129a
H2-K1	Htr5a	Gpnmb
Hax1	Ina	Hmox1
Itgam	Jun	Htr1b
Jun	Kcnip2	Irx2
Kcnj5	Kcnk9	Jun
Krtcap3	Lynx1	Kcnd2
Plcb1	Nat8l	Lgals3
Prmt2	Nptx1	Lgi3
Ptprn	Pcdh7	Mthfd2
Rab15	Pcdh8	Nefh
Rab9b	Pla2g5	Nell2
Rasgrp2	Prph	Phgdh
Riiad1	Rab15	Plekho1
Sgpp2	Rab9b	Pou4f2
Shmt2	Rasgrp2	Rab15
Slc1a4	Rph3a	Rab9b
Slc22a29	Sgpp2	Rasgrp2
Slc7a3	Slc1a4	Rbpms2
Sqstm1	Slc35f1	Rhoq
Srxn1	Slc6a8	Sgpp2
Traip	Slc7a3	Slc1a4
Trim66	Srxn1	Slc7a1
Tyrobp	Stim2	Slc7a3
Ypel4	Susd2	Sncg
Zcchc12	Tnik	Sox11
	Trim36	Srxn1
	Ywhah	Stk32a
		Stmn4
		Syt2
		Tac1
		Tes
		Tnfrsf12a
		Tppp3
		Tusc5
		Vgf
