# Supplementary material for: Comparison of Glaucoma-Relevant Transcriptomic Datasets Identifies Novel Drug Targets for Retinal Ganglion Cell Neuroprotection
Source: J Clin Med. 2021 Aug 31;10(17):3938. doi: 10.3390/jcm10173938 (PMC8432026; doi:10.3390/jcm10173938)
Supplement: Supplementary file 1 [file jcm-10-03938-s001.zip › SuppTable2.csv]

Gene ID	Gene name	Functional annotation (Top GO terms)	Cellular location
Asns	Asparagine Synthetase (Glutamine-Hydrolyzing)	Asparagine synthase (glutamine-hydrolyzing) activity, protein binding, ATP binding, ligase activity, protein homodimerization activity	Cytosol
Atf3	Activating Transcription Factor 3	Transcription regulatory region sequence-specific DNA binding, RNA polymerase II regulatory region sequence-specific DNA binding, RNA polymerase II core promoter proximal region sequence-specific DNA binding, transcriptional repressor activity, RNA polymerase II core promoter proximal region sequence-specific binding, transcriptional activator activity, RNA polymerase II transcription regulatory …	Nucleus
Chrna6	Cholinergic Receptor Nicotinic Alpha 6 Subunit	Extracellular ligand-gated ion channel activity, protein binding, ligand-gated ion channel activity, acetylcholine receptor activity	Plasma membrane
Egr1	Early Growth Response 1	Transcription regulatory region sequence-specific DNA binding, RNA polymerase II regulatory region sequence-specific DNA binding, transcription factor activity, RNA polymerase II core promoter proximal region sequence-specific binding, transcriptional activator activity, RNA polymerase II core promoter proximal region sequence-specific binding, nucleic acid binding	Nucleus
Jun	Jun Proto-Oncogene, AP-1 Transcription Factor Subunit	RNA polymerase II core promoter proximal region sequence-specific DNA binding, RNA polymerase II distal enhancer sequence-specific DNA binding, RNA polymerase II transcription factor activity, sequence-specific DNA binding, transcription factor activity, RNA polymerase II core promoter proximal region sequence-specific binding, transcriptional activator activity, RNA polymerase II core promoter p…	Nucleus, cytosol
Rab15	RAB15, Member RAS Oncogene Family	GTPase activity, protein binding, GTP binding	Extracellular, endosome, cytosol
Rab9b	RAB9B, Member RAS Oncogene Family	GTPase activity, protein binding, GTP binding, GDP binding	Plasma membrane, cytosol
Rasgrp2	RAS Guanyl Releasing Protein 2	Guanyl-nucleotide exchange factor activity, calcium ion binding, lipid binding	Plasma membrane, cytsol, nucleus
Sgpp2	Sphingosine-1-Phosphate Phosphatase 2	Hydrolase activity, sphingosine-1-phosphate phosphatase activity, dihydrosphingosine-1-phosphate phosphatase activity	Endoplasmic reticulum
Slc1a4	Solute Carrier Family 1 Member 4	Chloride channel activity, amino acid transmembrane transporter activity, neutral amino acid transmembrane transporter activity, L-alanine transmembrane transporter activity	Plasma membrane, extracellular, cytoskeleton
Slc7a3	Solute Carrier Family 7 Member 3	Amino acid transmembrane transporter activity, basic amino acid transmembrane transporter activity, arginine transmembrane transporter activity, L-lysine transmembrane transporter activity	Plasma membrane
Srxn1	Sulfiredoxin 1	ATP binding, antioxidant activity, oxidoreductase activity, oxidoreductase activity, acting on a sulfur group of donors, sulfiredoxin activity	Cytosol
