# Supplementary material for: Comparison of Glaucoma-Relevant Transcriptomic Datasets Identifies Novel Drug Targets for Retinal Ganglion Cell Neuroprotection
Source: J Clin Med. 2021 Aug 31;10(17):3938. doi: 10.3390/jcm10173938 (PMC8432026; doi:10.3390/jcm10173938)
Supplement: Supplementary file 1 [file jcm-10-03938-s001.zip › SuppTable3.csv]

Chemical	Frequency
Bisphenol A	12
Tetrachlorodibenzodioxin	12
Valproic Acid	11
(6-(4-(2-piperidin-1-ylethoxy)phenyl))-3-pyridin-4-ylpyrazolo(1,5-a)pyrimidine	10
4-(5-benzo(1,3)dioxol-5-yl-4-pyridin-2-yl-1H-imidazol-2-yl)benzamide (SB-431542)	10
Benzo(a)pyrene	10
Progesterone	10
Propylthiouracil	10
Acetaminophen	9
Cisplatin	9
1-Methyl-4-phenylpyridinium	8
2,2',4,4'-tetrabromodiphenyl ether	8
Aflatoxin B1	8
Cadmium Chloride	8
Carbon Tetrachloride	8
Dibutyl Phthalate	8
Estradiol	8
Formaldehyde	8
Ionomycin	8
Methylmercuric chloride	8
Nanotubes, Carbon	8
Silicon Dioxide	8
Tetradecanoylphorbol Acetate	8
Vehicle Emissions	8
Ammonium Chloride	7
Arsenic trioxide	7
Carbamazepine	7
Choline	7
Copper Sulfate	7
Cyclosporine	7
Dietary Fats	7
Diethylnitrosamine	7
Folic Acid	7
Genistein	7
Lipopolysaccharides	7
Methionine	7
Phenylmercuric Acetate	7
Pirinixic acid (WY-14643)	7
Rosiglitazone	7
Tobacco Smoke Pollution	7
